# Supplementary material for: Engineering Correlation-Driven Magnetism by Atomic Substitution in Metal-Free Phenalenyl-Based Two-Dimensional Polymers
Source: Molecules. 2026 Mar 8;31(5):897. doi: 10.3390/molecules31050897 (PMC12985530; doi:10.3390/molecules31050897)
Supplement: Supplementary file 1 [file molecules-31-00897-s001.zip]

Archive with 1 entries (1 files):
- molecules-4164483-supplementary.pdf
